# Supplementary material for: A Metabolomic Signature of Obesity and Risk of Colorectal Cancer: Two Nested Case–Control Studies
Source: Metabolites. 2023 Feb 5;13(2):234. doi: 10.3390/metabo13020234 (PMC9965372; doi:10.3390/metabo13020234)
Supplement: Supplementary file 1 [file metabolites-13-00234-s001.zip]

Archive with 1 entries (1 files):
- metabolites-2140368-supplementary.pdf
